# Supplementary material for: Microfluidic-Based Formulation of Essential Oils-Loaded Chitosan Coated PLGA Particles Enhances Their Bioavailability and Nematocidal Activity
Source: Pharmaceutics. 2022 Sep 23;14(10):2030. doi: 10.3390/pharmaceutics14102030 (PMC9608619; doi:10.3390/pharmaceutics14102030)
Supplement: Supplementary file 1 [file pharmaceutics-14-02030-s001.zip]

Archive with 1 entries (1 files):
- pharmaceutics-1892042-supplementary.pdf
